# Supplementary material for: Crosstalk between miR-144/451 and Nrf2 during Recovery from Acute Hemolytic Anemia
Source: Genes (Basel). 2023 Apr 29;14(5):1011. doi: 10.3390/genes14051011 (PMC10218191; doi:10.3390/genes14051011)
Supplement: Supplementary file 1 [file genes-14-01011-s001.zip]

Archive with 1 entries (1 files):
- genes-2255893-supplementary.pdf
